# Supplementary material for: Data-Driven Multivariate Characterization of Hydrogen-Induced Response Evolution in EPDM, NBR, and FKM Elastomers
Source: Polymers (Basel). 2026 Jun 24;18(13):1570. doi: 10.3390/polym18131570 (PMC13364005; doi:10.3390/polym18131570)
Supplement: Supplementary file 1 [file polymers-18-01570-s001.zip]

Archive with 1 entries (1 files):
- polymers-4370884-supplementary.pdf
